# Supplementary material for: Impact of pericardiectomy on exercise capacity and sleep of patients with chronic constrictive pericarditis
Source: PLoS One. 2019 Oct 11;14(10):e0223838. doi: 10.1371/journal.pone.0223838 (PMC6788706; doi:10.1371/journal.pone.0223838)
Supplement: S1 File — (XLSX) [file pone.0223838.s001.xlsx]

## Sheet: Dados clínicos tese
	age	sex	sympton time	EUROESCORE_LOGISTIC	Minnesota	surgery	HAS	DM2	somoking	CAD	FUROSEMIDE_mg	ESPIRONOLACTONE_mg	BETABLOCKER	AMIODARONE	IECA/BRA	MAREVAN	etiology	obs	HB	CREAT	PCR	BNP	NYHA	BSA	weight	height	bmi	waist	neck	pulse	pa_sistolica	pa_diastolica	JUGULAR DISTENTION	Knock	Paradoxal pulse	Edema	Ascitis	Hepatomegaly	Kussmaul	pleural_ effusion_RX	Calcif_RX	ecg_low_voltage	ecg_af	incomplete_ pericardfiectomy	time to discharge	time ICU	SEIO_AO	AE	SEPTO
1	32	M	60	0.67	48	0	0	0	0	0	40	0	0	0	0	0	0		17	0.9	5.28	89	2	1.80695	71.9	167	25.5943	95		80	110	70	1	1	0	1	1	1	0	0	0	0	0	0	8	2	25	46	8
2	31	M	30	0.56	45	0	0	0	0	0	0	0	0	0	0	0	0		16	1.09	4.01	210	1	2.24855	101	185	29.3387	101		72	110	80	1	0	0	1	0	1	0	0	0	0	0	0	6	2	30	43	8
3	22	F	12	0.69	62	0	0	0	0	0	80	50	0	0	0	0	0		13.4	1	13.2	188	3	1.54149	50.5	165	18.5124	90		80	90	60	1	1	0	1	1	1	1	0	1	1	0	0	8	2	25	45	8
4	27	M	30	1.11	50	0.01	0	0	0	0	40	25	0	0	0	0	4	POLISEROSITE SEM DIAGNOSTICO	13.8	1.02	11.3	37	3	1.79229	72	165	25.8166	80		82	130	70	1	1	0	1	0	0	0	1	0	0	0	0	20	3	31	36	9
5	62	M	8	4.47	42	0	0	0	0	1	40	25	0	0	0	0	1	TB pleural diagnosticada após 6 meses da cirurgia	13.6	1.43	5.99	97	3	1.83606	77	164	28.393	95		86	120	60	1	0	0	1	1	1	0	1	0	1	0	0	7	2	33	40	7
6	66	M	6	1.04	29	0	0	0	0	0	120	25	0	0	0	1	0	DOENÇA DE CHAGAS	14.3	0.84	10.88	143	4	1.95254	83.7	170	27.474	100		73	120	70	1	1	1	1	1	1	1	0	1	0	1	0	12	2	34	60	7
7	53	M	12	1.5	19	0.01	0	0	1	1	40	25	0	0	0	0	1	IAM 2001, hiv , sarcoma de kaposi mmii, EFUSIVO-CONSTRITIVA, ADA 134 NO LIQUIDO	17.3	1	2.4	78	2	1.74928	68	165	24.9403	87	37	66	110	66	1	0	0	0	0	0	0	0	0	0	0	0	16	2	34	41	9
8	43	M	100	1.63	71	0.01	0	0	0	0	40	0	0	0	1	0	0		8	1.34	2.5	178	3	1.92896	83	168	30.0116	94	37.5	96	100	58	1	1	1	1	1	1	1	1	1	1	1	0	23	2	29	47	7
9	45	F	12	0.69	28	0.01	0	0	0	0	0	0	1	1	0	1	0		13.4	1	0.72	209	1	1.76853	65	172	21.9213	85	36	72	100	72	0	0	0	0	0	0	0	0	1	0	1	0	15	2	24	42	8
10	45	M	60	1.2	37	1	0	0	1	0	80	0	0	0	0	0	0	EX-TABAGISTA	13.3	1	4.04	468	3	1.71605	65	165	21.7738	90	38	110	100	50	1	0	1	1	1	1	0	0	1	1	1	0	22	7	28	52	7
11	38	M	6	0.67	68	0	0	0	0	0	80	25	0	0	0	1	4	TEP PREVIO, POLISEROSITE SEM DIAGNOSTICO	15	1.02	4.01	47	2	2.24855	101	185	29.8	110	39	76	110	74	1	0	0	1	0	0	0	0	0	0	0	0	8	3	34	38	8
12	38	F	240	1.47	75	0	0	0	0	0	80	100	1	0	1	0	0		13.4	1.27	17.32	98	3	1.56978	58	156	25.9111	95	32	70	90	60	1	1	0	1	1	1	0	0	1	0	0	0	38	3	26	48	7
13	67	M	30	0.96	54	0	1	0	0	0	40	25	0	0	0	0	0	HAS	13.3	0.99	6.96	222	2	1.80283	73	165	25.0399	110	35.5	70	120	84	0	0	0	1	1	1	0	0	0	1	0	0	7	2	42	44	9
14	53	M	12	1.62	58	0	0	0	1	0	0	150	1	0	0	0	0	EX-TAB/ TEP	12.4	1.3	17.35	201	4	1.84227	73	170	25.3411	97	39	58	100	60	1	0	0	1	1	1	0	0	0	0	1	1	21	15	30		11
15	23	M	36	0.67	74	0	0	0	0	0	240	200	0	0	0	0	0	CORONARIA ANOMALA=> MAD-CD + PERICARDIECTOMIA	13.2	1.1	7.85	69	3	2.27566	102	187	28.8906	101	39	81	90	50	1	0	0	1	1	0	0	0	0	0	0	0	7	2	31	41	11
16	62	F	24	1.2	51	0	0	0	0	0	20	0	0	0	0	0	0		12.7	0.95	2.82	219	2	1.43533	47.5	155	18.45	72	30	71	100	70	1	1	0	1	0	0	0	1	1	0	0	0	16	13	30	42	7
17	59	M	6	0.91	80	0	1	1	1	1	80	75	1	1	0	0	0	,EX-TAB,DM2,HAS,DAC	13.8	1.25	9.46	104	1	1.89192	78.5	169	27.31	101	38.3	83	140	80	1	1	0	1	1	0	0	0	1	0	0	0	6	2	36	46	11
18	45	M	240	0.87	80	0	0	0	0	0	80	100	0	0	0	1	1	CIRROSE HEAPTICA,CHC	13.9	0.78	5.39	94	3	1.81566	64.6	179	18.8272	96	37	84	110	73	1	1	1	1	1	1	0	0	1	0	1	0	8	3	36	73	8
19	31	M	24	0.84	63	0	0	0	0	0	40	0	0	0	0	0	0	0	16	1.42	8.68	98	2	2.00935	82	179	23.5011	90	38	71	90	60	1	1	1	1	1	1	0	0	1	0	0	0	6	3	38	33	8
20	55	M	24	0.9	62	0	0	0	1	0	40	0	0	0	1	1	0		17	1.22	3.57	144	2	1.83615	71	172	24.2126	88	40	86	130	84	1	1	0	1	1	1	1	0	1	0	1	1	6	2	30	43	10
21	49	F	12	0.81	24	0	0	0	0	0	0	0	0	1	0	0	0		12.8	0.62	0.6	50	1	1.88206	76	171	25.9909	84	34	64	130	74	0	0	0	0	0	0	0	0	0	0	1	0	8	2	25	46	8
22	63	M	13	1.6	81	0	1	0	0	0	40	0	0	0	1	1	2	POS OP BENTALL	11	1.26	2.3	231	4	1.8025	66	175	22.1297	97	37	68	140	76	1	0	0	1	1	1	1	0	0	0	0	0	9	3	30	34	8
23	38	F	6	0.8	80	0	0	0	0	0	80	100	0	0	0	0	0		14.1	0.93	7.17	14	3	1.89902	80	168	29.2304	101	36.5	72	73	110	1	0	0	1	1	0	0	1	0	0	0	0	10	3	29	39	8
24	57	M	36	0.9	85	0	1	1	0	0	20	25	1	0	0	1	0		12.3	1.45	3.24	143	3	1.93513	78	175	26.6436	92	37	80	130	70	1	0	0	1	1	1	0	0	0	1	1	0	6	2	35	47	8
25	33	M	48	0.8	80	0	0	0	0	0	80	50	1	0	0	1	0		12.2	1.25	10.57	259	3	1.73617	58.7	178	18.53	90	37.5	100	100	60	1	1	0	1	1	1	1	0	0	0	1	0	22	2	31	59	8
																																										3
																																										3
[truncated: 51 more columns]

## Sheet: Minnesota
		Minnesota_pre	Minnesota_pos	Fisicos_pre	Fisicos_pos	Emocionais_pre	Emocionais_pos
1	FABIO ALMEIDA DE SOUZA	48	8	25	4	9	0
2	ANDERSON GONÇALVES DE SOUZA	45	6	23	3	10	0
3	BARBARA AGUIAR DE LIMA	62	16	21	2	18	2
4	DANIEL VIEIRA CAETANO	50	32	27	10	20	8
5	DAVID SIQUEIRA	42	24	22	8	10	4
6	SIMÃO MARTIN KLEIN	29	5	23	2	4	0
7	CARLOS ALBERTO DA SILVA	19	4	12	0	2	0
8	JOSE NATANAEL GERMANO	71	18	28	8	16	14
9	ROSANGELA MARTINS	28	14	15	6	6	0
10	ERENILSON DA SILVA	37	2	15	0	10	0
11	CRISTIANO PERES RODRIGUES	68	20	26	8	15	0
12	MARIA RITA LOIOLA DE SANTANA	75	20	30	12	18	8
13	JOSE ALVES DE LIMA	54	9	24	8	12	2
14	CARLOS AUGUSTO DOS SANTOS	58	70	26	30	16	12
15	JHONATAN DO NASCIMENTO FERREIRA	74	15	33	6	12	2
16	MARLENE BARBOSA DE QUEIROZ MENDES	51	18	25	8	10	8
17	JOSÉ LUIZ FERREIRA DA SILVA	80	20	35	10	12	0
18	CLEOMAR NUNES DE MELO	80	30	34	10	14	6
19	DONIZETE CAMPREGHER	63	10	28	4	9	0
20	OCIMAR GONÇALVES DE OLIVEIRA	62	20	29	10	16	8
21	MARTA APARECIDA VALENTINA DA SILVA	24	5	21	2	8	0
22	GABRIEL DA ROCHA SOBREIRA	81	20	30	8	18	2
23	ARLELIA LEONE DOS SANTOS RONDINA	80	60	31	20	20	18
24	IVAN CARLOS DOS SANTOS	85	20	30	12	9	2
25	EDNILSON RIBEIRO DE ALMEIDA	80	80	35	35	22	20
