# Supplementary material for: Impact of pericardiectomy on exercise capacity and sleep of patients with chronic constrictive pericarditis
Source: PLoS One. 2019 Oct 11;14(10):e0223838. doi: 10.1371/journal.pone.0223838 (PMC6788706; doi:10.1371/journal.pone.0223838)
Supplement: S2 File — (XLSX) [file pone.0223838.s002.xlsx]

## Sheet: Plan1
	Protocol	test_duration	exercise_time	slope_Max	anaerobic treshold_hr	AT_HR_percent	AT_VO2_ml/Kg/min	AT_VO2_(ml/Kg/min)_porcent	respiratory compensation point_HR	RCP_HR _percent	RCP_VO2_(ml/Kg/min)	RCP_VO2_(ml/Kg/min)_porcentag	Slope_peak	peak_HR	Peak_ HR _percent	Peak_VO2 (ml/Kg/min)	Peak_VO2_(ml/Kg/min)_percent	Peak_VCO2 (L/min)	Peak_VE (BTPS)(L/min)	Peak_RQ	Peak_VEO2	Peak_VECO2		Protocol	test_duration	exercise_time	slope_Max	anaerobic treshold_hr	AT_HR_percent	AT_VO2_ml/Kg/min	AT_VO2_(ml/Kg/min)_porcent	respiratory compensation point_HR	RCP_HR _percent	RCP_VO2_(ml/Kg/min)	RCP_VO2_(ml/Kg/min)_porcentag	Slope_peak	peak_HR	Peak_ HR _percent	Peak_VO2 (ml/Kg/min)	Peak_VO2_(ml/Kg/min)_percent	Peak_VCO2 (L/min)	Peak_VE (BTPS)(L/min)	Peak_RQ	Peak_VEO2	Peak_VECO2
1	3	14.55	12.55	20	107	71	20.4	64	145	96	29.3	90	20	151	80	31.9	79	2.47	76.6	1.08	33	31	POST PERICARDICTOMY ASSESSMENT	4	10.64	8.64	12	123	82	28.8	84					12	150	80	34.3	85	2.736	82.1	0.98	29	30
2	2.5	15.42	13.42	22	123	76	14.1	60	156	96	21.5	91	22	162	86	23.4	58	2.511	69.1	1.06	29	28		4	10.78	8.78	12	142	72	18	72					12	197	105	32.8	82	3.518	89.3	1.11	28	25
3	2.5	10.22	8.22	12	111	80	11.9	69					12	139	70	17.4	46	0.888	31.8	1.01	36	36		3.4	14	12	18	131	73	23.5	71	178	99	31	94	18	180	91	29.9	89	1.949	54.5	1.08	30	28
4	3	9.5	7.5	10	105	87	13.5	49					10	121	63	27.4	64	1.681	62.9	0.86	32	38		2.5	13	11	16	125	80	20	58					16	155	81	34.3	81	2.488	73.2	0.96	28	29
5	2.5	8.75	6.75	8	102	88	13.1	81					8	116	73	16.1	69	1.225	49	0.93	37	40		3	10.24	8.24	12	121	83	16.3	66	137	94	19.6	80	12	146	94	24.6	115	2.062	65.4	1.07	34	32
6	2.5	8.82	6.82	8	112	63	14.4	81					8	178	115	17.8	82	1.381	48.7	0.98	35	35		3	10.1	8.1	12	176	87	22.9	84	127	62	25.3	93	12	203	133	27.1	132	2.369	77.8	1.14	37	33
7	2.5	11.83	9.83	14	120	88	14.3	73	135	99	16.9	87	14	136	81	19.5	69	1.422	51.8	1.07	39	36		3	12.57	10.57	16	150	91	21.7	82	163	99	26.6	100	16	164	100	26.6	82	1.46	44.3	1.1	36	31
8	1.5	9	7	10	77	93	8.9	82	81	96	10	92	10	84	49	10.7	35	1.013	41.5	1.15	47	41		2	12.15	10.15	20	108	97	12.5	74					20	111	63	16.5	51	1.294	39.3	1.09	33	30
9	2.5	12.67	10.67	16	79	66	9.7	81	105	88	10.9	89	16	119	68	12.3	41	1.236	44.7	1.59	57	36		3	12.17	10.17	14	97	65	15.6	67	120	80	21.9	93	14	150	86	23.5	73	1.939	58.2	1.3	39	30
10	2.5	11.51	9.51	14	104	80	11.9	55	129	99	20.5	94	14	130	74	21.8	65	1.538	53.1	1.18	41	35		4	9.64	7.64	12	123	82	28.8	84					12	150	80	34.3	85	2.736	82.1	0.98	29	30
11																								3.4	13.15	11.15	16	116	66	11.2	44	164	93	24.2	93	16	176	97	25.9	71	3.474	97	1.22	34	28
12	3	8.92	6.92	6	144	87	15.1	75	164	98	18.2	90	6	167	91	20.2	62	1.225	44	1.04	37	36		3	11.67	9.67	16	102	78	14	64	127	98	21	97	16	130	71	21.9	68	1.545	44.7	1.22	35	29
13	2.5	14.68	12.68	18	121	75	14.2	60	140	86	19.8	84	18	160	105	23.5	114	1.683	69.4	1.04	43	41		2.5	13	11	16	128	74	21.5	79	163	94	25.9	95	16	174	114	27.3	132	2.62	85.3	1.26	41	33
14	2.5	4.3	2.11	0	110	96	7	57					0	114	68	12	43	0.969	43.3	1.09	49	45		2	6.5	4.5	4	113	98	6.9	78	113	98	8.1	91	4	115	69	8.9	32	0.778	36.8	1.37	65	47
15	3	4.5	2.5	0									0	102	52	10.1	24	1.228	49	1.19	48	40		3	14	11	18	140	78	16.5	69	169	94	22.4	93	18	179	91	24	54	2.742	75.7	1.04	29	28
16	3	11.5	9.5	14	122	85	14.7	77	139	96	18.2	96	14	144	91	19.2	77	0.962	24.6	1.11	29	26		2.5	15	13	20	93	60	15.9	62	146	94	24	92	20	155	98	26.2	105	1.554	28.1	1.41	26	18
17	2.5	8	6	6	78	83	11.2	73	86	92	14.1	93	6	94	59	15.2	61	1.454	62.1	1.23	53	43		2.5	11	9	12	98	77	13.2	63	102	80	16.4	79	12	128	80	20.6	85	1.845	51	1.17	32	28
18	2	11.83	9.83	12	153	82	13.9	79	176	94	16.5	93	12	187	107	17.4	54	1.219	41.2	1.15	39	34		3	11.06	9.06	12	131	73	14.4	73					12	179	103	19	59	1.407	37.7	1.25	33	27
19	2.5	15.01	13.01	20	127	75	14.6	55	160	95	23.1	86	20	169	89	26.7	65	2.389	78.4	1.19	39	33		3.4	16	14	24	131	74	19.9	61	168	95	30.8	95	24	178	95	32.3	80	2.973	98.4	1.07	35	33
20	1.5	13	11	18	115	73	12.8	64					18	157	94	20.5	72	1.406	42.8	0.97	29	30		3	12	10	12	144	76	13.6	54	172	91	21.8	86	12	190	113	24.9	89	2.083	55.1	1.16	31	26
21	2.5	14.51	12.51	20	142	90	18.9	84					20	157	92	22.4	78	1.71	51.3	1	30	30		3	11.9	9.9	16	123	73	14.5	63	148	87	19.9	87	16	169	99	22.8	80	2.212	65.3	1.29	38	29
22	2	9.5	7.5	10	82	93	11.1	91					10	88	56	13	53	0.841	36.5	0.97	42	43		3	11.67	9.67	16	116	69	17.9	81	118	70	21.8	95	16	169	108	22.9	101	1.885	52.5	1.1	31	28
23	2	11.1	9.1	14	130	83	10.5	76	144	92	13.3	94	14	157	86	14.1	44	1.411	39.3	1.22	34	28		2.5	11.5	9.5	14	93	78	10.6	61	112	93	15.2	86	14	120	66	17.6	55	1.483	36.6	1.1	27	25
24	2	13	11	18	89	86	11.6	69	97	93	14.9	87	18	104	64	17.1	65	1.595	47.2	1.22	36	30		3	12.45	10.45	16	101	80	19.3	70	121	96	26	95	16	126	78	27.4	107	2.213	71.9	1.09	35	32
25	2	16	14	22	75	76	14.9	62								23.9	60	1.4	40.4	1.05	36	30
