# Supplementary material for: Impact of pericardiectomy on exercise capacity and sleep of patients with chronic constrictive pericarditis
Source: PLoS One. 2019 Oct 11;14(10):e0223838. doi: 10.1371/journal.pone.0223838 (PMC6788706; doi:10.1371/journal.pone.0223838)
Supplement: S3 File — (XLSX) [file pone.0223838.s003.xlsx]

## Sheet: Plan1
	data	Mallampati	Berlin total	Epworth	Pittsburg_total	T registro	TTS	lat sono	lat_REM	Eficien	despertares	S1	S2	S3-4	REM	Apneia_mod_imp	IAH	Obst	central	mista	hipopnéias	IAH_REM	IAH_NREM	Spo2_med	Spo2_min	tempo Spo2_90	FC_media		Berlin total_pos	Epworth_pos	Pittsburg_total_pos	T registro_pos	TTS_pos	lat_sono_pos	lat_REM _pos	Eficien_pos	despertares_pos	S1_pos	S2_pos	S3-4_pos	REM_pos	Apneia_mod_imp_pos	IAH_pos	Obst_pos	central_pos	mista_pos	hipopnéias_pos	IAH_REM_pos	IAH_NREM_pos
1	2011-03-02	1	1	7	5	389.6	370	3	71	95	115	2.6	51.1	22.6	23.8	0	3.7	0.3	0.6	0	2.8	6.8	2.8	94.2	86	0.1	63	pos op	0	1	2	430.5	392	1.8	152	91.1	187	6.1	74.2	9.2	10.5	0	2.9	0	0.3	0	2.6	8.8	2.2
2	2011-03-03	1	2	15	8	423.5	410	1.8	101	96.8	121	4	58.4	17.1	20.5	0	13.1	0.9	1.9	0	10.3	5.7	14.9	94	88	0.2	84		0	9	3	405.1	386.5	1.7	119.5	95.4	209	6	70.4	4.3	19.4	0	8.1	0	0.6	0.2	7.3	12.8	6.9
3	2011-03-04	1	1	8	8	501.2	481.5	7.3	168	97.5	174	4.4	54.2	22.9	18.5	0	7.2	0.9	0.7	0	5.6	6.7	7.3	96.8	87	0	71		0	6	1	408.8	382.5	3.1	69	93.6	85	1.8	56.5	27.8	13.9	0	3.6	0	0.2	0	3.5	7.9	2.9
4	2011-04-20	1	0	9	14	484.1	461	0.5	156.5	95.2	100	8.2	57.3	17.7	16.8	0	9.5	0	1.8	0	7.7	30.2	5.3	95.8	87	0.3	73		0	17	8	430.5	392	1.8	152	91.1	187	6.1	74.2	9.2	10.5	0	2.9	0	0.3	0	2.6	8.8	2.2
5	2011-08-16	2	1	2	5	355.7	339.5	6.9	19.5	88.1	177	17.9	36.7	21.2	19.5	1	49.8	1.1	13.6	11.1	23.9	34.3	53.9	91.9	79	10.9	76		0	9	9	449.9	313.5	8	50.5	75.5	235	13	53.2	13.3	20.6	1	33.2	10.2	3.7	0.5	18.7	20.6	36.1
6	2011-09-26	2	2	7	4	420.9	369.5	1.3	140.5	87.8	173	12.7	57.2	17.3	12.7	0	10.3	0.5	0	0	9.8	16.6	9.3	94.8	84	1.2	68		0	2	3	405.6	368	0.2	59	90.7	228	26.6	38.2	16.7	18.5	1	44.4	10.8	18.7	4.1	10.8	30.9	47.2
7	2011-10-17	1	1	5	8	408	320.5	6.7	190.5	78.6	205	16.1	64.9	2.3	16.7	1	50.8	0.9	36.7	3.6	9.6	34.8	53.9	94.7	86	1.9	95		0	9	5	528	478	8.2	76.5	90.5	100	15.7	43.3	21.3	19.7	1	31.1	1.9	1.9	0	27.3	42.8	28.1
8	2011-11-23	2	0	7	16	455.3	175.5	18.1		38.5	40	35.6	64.4	0	0	1	33.2	2.7	0	0	30.5			96.3	85	0.7	65		0	5	14	488.1	343.5	16.2	269	70.4	77	17.5	42.8	15.3	24.5	0	3.1	0	0.2	0	3	8.6	1.4
9	2012-02-24	1	0	10	9	372.2	312	5.2	65	83.8	96	9	53.8	18.3	18.9	1	15.6	0	0.2	0	15.4	29.5	12.3	92.1	80	7.4	53		0	4	8	410	376.5	2.1	65	91.8	110	4.2	47.9	22.4	25.4	1	20.7	0	0	0	20.7	50.9	10.5
10	2012-05-22	1	1	12	6	491.8	438.5	5.2	55	89.2	239	34.4	47.9	4.9	12.8	1	50.4	0	0	0	50.4	67.5	47.8	89.7	80	64.1	80		0	8	2	498.7	469.5	7.9	14	94.1	121	5.6	58.8	13	22.6	0	14.6	0.5	0.1	0	14	35.7	8.4
11	2012-07-08	2	2	14	14	391.4	386	0.7		98.6	117	16.3	67.2	16.5	0	1	21.3	1.4	0.2	0.3	19.5			95.4	89	0.1	71		1	14	10	392.4	371	0.4	78.5	94.5	230	5.5	72.8	11.1	10.6	1	15.2	0.2	0	0.2	14.9	4.6	16.5
12	2012-09-25	1	0	2	14	355.9	334	0.6	90.5	93.9	60	7.3	59.4	17.1	16.2	0	7.4	0	0	0	7.4	18.9	5.1	93.9	88	0	66			12	9	393.4	358	2.5	223	91	87	13.8	54.2	24	8	0	11.9	0	0	0	11.9	21.1	11.1
13	2012-11-08	2	1	8	2	410.1	391.5	10.4	42	95.5	149	13	72.7	0	14.3	1	53.5	2	40.8	9	1.7	42.9	55.3	92.5	77	20.8	82		1	1	4	433.6	404.5	3.3	141	93.3	206	32.3	48.5	4.4	8.8	1	29.9	1.6	0.4	0.1	27.7	52.1	27.5
14	2012-12-05	1	1	9		384.9	350	4.5	161.5	90.9	117	8.1	63.3	12.9	15.7	1	38.3	5.2	0.2	0.2	32.8	50.2	36	93.5	80	7.6	60		0	13	3	450.7	336.5	5.1	50.5	74.7	92	4.3	44.1	19.1	8.1	0	5.4	0.5	0	0.2	4.7	33.3	2
15	2013-01-14	1	0	4	7	326.3	301	2.5	154.5	92.2	104	10.2	55	26.1	1.7	0	9.2	0.8	1.4	0.6	6.4	10.9	9.1	97.6	94	0	82		0	4	2	405.7	362	6.8	78	89.2	110	6.8	59.8	8.8	15.4	1	19.4	0	6.3	2.5	10.6	16.6	20
16	2013-01-24	1	0	6	10	400	367.5	18.7	140	91.8		10	55.4	22	8.9	0	9.2	0	0	0.3	8.9	19.4	8.1	92.8	84	2.2	58		0	6	8	414.2	173	45	47	41.8	55	8.4	20	13.9	4.5	0	11.8	1.4	0	0	10.4	50.9	7.7
17	2013-05-13	2	2	6	4	360.3	346.4	0.3	52	96.2	112	18.2	37.1	16.8	24.2	0	13.9	0.2	0	0	13.7	9.7	15.3	96.7	91	0	63		0	3	0	488.5	360	5.6	80.5	73.7	125	8.5	35.6	17.4	13	1	19.2	6.2	0.2	0	12.8	66.7	9.1
18	2013-08-10	1	0	7	6	512	459.8	21.2	82	89.8	51	9.3	45.7	27.9	10.8	0	6.4	0	0	0	6.4	15.8	5.2	94.2	82	14.7	63		0	4	3	512	459.8	21.2	82	89.8	51	9.3	45.7	27.9	10.8	0	6.4	0	0	0	6.4	15.8	5.2
19	2013-11-04	1	1	7	9	362.1	350	2.1	50	96.7	50	4.6	199	39.5	27.3	1	30.2	0	0.5	0	29.7	37	27	94.5	87	4.8	76		0	2	1	429.7	351	9.7	128	81.7	157	13.7	49.9	5.6	14.4	1	30.6	1.2	0.9	0	28.6	28.8	31
20	2014-01-09	1	1	9	4	384.1	321	13.2	85.5	83.6	111	7.5	29.4	29.8	19.8	1	19.7	2.3	1.5	0.8	15.2	31.8	16	94.3	86	0.8	80		1	8	3	399.9	324.5	14.5	65.5	81.2	247	7.5	42.4	19.2	15	1	38.1	19.2	1.5	5.4	12	37.2	38.3
21	2014-02-05	1	0	2	0	335.4	325	4.7	76	96.9	102	6.2	55.9	9.7	26.5	0	5	0	0.2	0	4.8	6.9	4.3	96.1	92	0	66		0	2	0	383.1	352.2	5.3	75.5	92	70	3.4	42.2	22.2	25.4	0	1.9	0.5	0	0	1.4	1.9	1.9
22	2014-02-19	2	1	5		330.8	303.2	14.6	55.5	91.7	91	10.3	39	18	28.6	1	18.6	8.7	1.4	2.2	6.3	9.3	22.6	95.6	92	0	64		1	4	1	472.1	366.9	16.3	87.5	77.7	256	13.5	41.2	8	17.8	1	29.9	11.5	0	0	18.4	37.8	27.5
23	2014-05-12	1	0	6	6	426.1	369	44.3	52.5	86.6	89	4.8	56.3	16.1	19.4	0	5.7	0	0.2	0	5.5	15.4	3.3	96.5	89	0	85		0	2	2	494.4	476.5	5.5	240.5	96.4	95	8.3	64.6	9.6	14.9	0	6.1	0.1	0.5	0.3	5.2	17.3	4
24	2014-07-22	2	2	15	10	487.4	337.5	17.8	302	69.2	189	16.8	31.9	14.6	8.5	1	19.2	1.2	0	0	18	34.5	17.1	92.2	78	4	67		1	9	5	457.3	325.5	35.6	56	71.2	146	10.9	35.3	13.8	17.2	1	19.9	5	0.2	0	14.7	30.6	16.8
25	2015-03-18	2	0	8	10	389.8	352.7	14.6		90	61	6.5	50.6	23	17	1	22.9	1.4	0.5	0.2	20.8	40.7	19.2	94.7	90	0	53		0	8	6	510.4	412.8	21.6	246.5	80.9	91	11.1	51.2	17.4	20.2	0	10.2	0	0.1	0.1	9.8	34.6	3.8
																																															Paciente 1	Paciente 2	Paciente 3
																																														Minnesota pré	48	45	62
																																														Minnesota pós	8	6	16
[truncated: 22 more columns]
