# Supplementary material for: Impact of pericardiectomy on exercise capacity and sleep of patients with chronic constrictive pericarditis
Source: PLoS One. 2019 Oct 11;14(10):e0223838. doi: 10.1371/journal.pone.0223838 (PMC6788706; doi:10.1371/journal.pone.0223838)
Supplement: S4 File — (XLSX) [file pone.0223838.s004.xlsx]

## Sheet: Plan1
	Aortic_diam	LA	Left vent _ dias	Left _vent Sys	Simpson_%	Vol_dias_ml	Vol_sist_ml	Sept_mm	LW_mm	RV_ dias	RV-Sys	TAPSE_mm	s´_tricuspide_cm.s	HR	Vol_LA_4C	Vol_LA_2C	Vol_LA_indx	Cardiac output	TRIV	DT_ms	Area_RA	VSVE	VTI_VSVE	Time_A	Time_B	Pericadial effusion	pericardial effusion_mm	pericardium _mm	Calcific	septal bounce	E_mitral_max_insp_m/s	E_mitral_max_exp_m/s	Variation_resp_E_%	A_mitral_m/s	é_septal_cm/s	é_lateral_cm/s	é_septal/é_lateral	Diameter_IVC_insp_mm	Diameter_IVC_exp_mm	Variation_Cava_%	Hepatic_flux_diastolic_revers_exp	Hepatic_flux_diastolic_anterogr_expiracao	Taxa_Fluxo diastolico_reverso _hepatic	MR	AR	TI	PI	Veloc_IT	Pressure_AD
1	25	45	40	27	0.67	67	22	7	7	29	24	14	10	64	78	64	75	2.88	92	136	18.7	18	15	409	275	yes	2	5	no	sim	70	82	14.6341	27	17	11	1.54545	24	24	0	20	21	0.952381	1	0	1	0	2.36	15
2	35	59	45	31	0.69	65	23	8	8	46	25	13	11	71			50	2.982	120	130	29	17	14	405	280	no	0	4	no	sim	72	81	11.1111	25	16	10	1.6	19	26	0.269231	19	22	0.863636	1	0	1	0	2.36	15
3	28	45	41	27	0.62	60	23	7	7	19	17	10		57	56	61	58	2.109	117	93	11.4	16		733	356	no	0	5	no	sim	54	77	29.8701		17	17	1	16	21	0.238095	16	23	0.695652	1	0	1	0		10
4	31	36	45	31	0.6	138	55	10	9			14	7.85	73				6.059								no	0	2.5	no	sim	107	134	20.1493	40	15	16	0.9375	21	21	0	34	59	0.576271	0	0	0	0		10
5	33	48	40	26	0.73	52	14	9	8	28	25		13	82	28	53	40	3.116	50	184	14.62	22	12	296	250	yes	4	3	no	sim	47	71	33.8028	40	15	10	1.5	24	26	0.0769231	20	25	0.8	1	0	1	0	1.94	15
6	35	48	40	25	0.61	56	22	8	8	30	25	11	7	80	64	80	72	2.72	100	190	24.3		14	551	304	no	0	5	no	sim	80	104	23.0769		15	22	0.681818	25	30	0.166667	28	32	0.875	1	0	1	0	1.83	15
7	32	38	41	26	0.56	34	15	8	7	24	19			90	26	39	32	1.71	54	117	18.49	19	9	292	204	yes	16	4	no	sim	31	39	20.5128	33	14	11	1.27273	25	27	0.0740741	19	33	0.575758	1	0	1	0	1.79	15
8														72															no
9	29	49	48	33	0.66	42	14	9	9	29	22	14		56	73	56	64	1.568	108	200	21.1	20	10	500	284	no	0	4	no	sim	35	46	23.913	32	15	15	1	22	22	0	23	19	1.21053	1	1	1	1	1.94	15
10	27	43	46	32	0.61	51	20	6	7	26	21		13	58	54	50	54	1.798	150	284	19.45	17	15	660	350	no	0		no	sim	60	76	21.0526		12	16	0.75	28	30	0.0666667	10	14	0.714286	1	0	1	0	2.32	15
11	26	38	43	39	0.61			8	8	35	29			75			58				21					no	0		no	sim	71	87	18.3908	39	16	16	1	25	26	0.0384615				0	0	0	0
12	30	31	40	27	0.62	47	18	7	7	26	21	15		74	42.7		42.7	2.146	103	192	14.5	21	30	450	267	no	0	3	no	sim	69	82	15.8537	51	8	11	0.727273	20	24	0.166667	2	4	0.5	1	0	1	0		15
13	37	37	49	33	0.69	65	20	10	9	32	26	14	12	80	62	64	63	3.6	75	142	23.07	22	13	388	242	yes	5	5	no	não	87	123	29.2683	31	13	12	1.08333	22	24	0.0833333	15	26	0.576923	1	0	1	0	2.14	15
14	30	38	31	25	0.53	60	30	6	5	25	19		13	60	62	58	60	1.8	83	150	17		12	667	259	no	0		no	sim	70	104	32.6923		21	21	1	28	31	0.0967742	12	22	0.545455	1	0	1	0	3.67	15
15	27	45	57	30				8	8		31			81						181						yes	2		no	sim	51	70	27.1429	42	18	17	1.05882	26	30	0.133333	24	22	1.09091	1	0	1			15
16	29	41	40	24	0.62	35	13	8	7	34	28			70	48.5	24.6	37	1.54	100	134	18.1	15	14	636	275	no	0	3	no	sim	84	100	16	24	16	14	1.14286	16	22	0.272727	20	22	0.909091	1	1	2	0	2.34	10
17	32	43	50	34	0.57	60	28	8	8	27	20		11	78	36		36	2.496		100	13.2	19	17	375	259	no	0	4	no	sim	32	45	28.8889	26	13	11	1.18182	31	34	0.0882353	16	21	0.761905	1	1	1	0	2.35	20
18	33	73	46	33	0.63	64	24	8	7	28	23			90	122	258	190	3.6			42.3					no	0		no						16	17	0.941176	36	36	0	19	39	0.487179	0	0	0	0
19	30	39	39	30	0.52	40	19	7	7	33	25	13		86	40	30	36	1.806	85	142	15.6	18	9	317	229	yes	2	5	no	sim	36	42	14.2857	24	22	28	0.785714	21	25	0.16	16	25	0.64	1	0	1	0	1.76	15
20														84					117				11	508	242	no	0		no	sim	52	61	14.7541	30	12	11	1.09091	23	25	0.08	22	16	1.375	0	0	1	0	2.27	15
21	27	46	46	38		64	27	8	8	27	20	16		54	75		75	1.998		169	15.3	20	10	720	275	no	0	6	no	sim	100	124	19.3548		10	15	0.666667	21	23	0.0869565	26	57	0.45614	1	1	1	0	1.9	15
22	32	56	41	27	0.61	56	22	10	10	27	24		10	56	46	60	53	1.904	75	147	17	20		450	319	no	0	8	no	não	95	111	14.4144	34	13	10	1.3							0	0	3	0	2.41	24
23	28	36	40	23	0.64	73	26	7	7	25	21	21	14	89	28			4.183	108	184	16.6	19	22	434	242	yes	3	5	no	não	63	81	22.2222	60	14	14	1							0	0	1	0	1.76	10
24	29	48	42	28	0.66	78	27	9	9	24	24		18	82	101	84	94	4.182	75	167	24.3		13	450	334	no	0	6	no	não	52	74	29.7297	36	14	14	1	35	37	0.0540541	17	17	1	1	0	0	0
25	28	63	43	30				8	8	32	23		10	60					83	142	26.13		11	484	359	no	0	5	no	não	34	48	29.1667	28	15	13	1.15385	17	20	0.15	15	33	0.454545	1	0	0	0	0	15
[truncated: 54 more columns]

## Sheet: Plan2
	PRE	POS	p	Shapiro-Wilk
Aorta	30,13±3,10			normal
AE	45 (38-48)			anormal
DDVE	43,17±5,07			normal
DSVE	29,5±4,24			normal
Simpson_%	62,2±0,05			normal
Vol_dias_ml	60,35±21,85			anormal
Vol_sist_ml	23±8,96			anormal
Septo_mm
PP_mm
DDVD_basal_mm
DDVD_médio_mm
TAPSE_mm
s´_tricuspide_cm.s
FC
Vol_ae_4C
Vol_ae_2C
Vol_ae
Debito_cardiaco
IPM_VE
TRIV
Tempo desaceleracao_ms
IPM_VD
Area_AD
VSVE
VTI_VSVE
Tempo_A
Tempo_B
Tempo_A_VD
Tempo_B_VD
Derrame+pericardico
Espessura_derrame
Espessura_pericardio
Calcificacao
Distorcao_VE_VD
Desvio_septo_IV_insp
E_mitral_max_insp_m/s
E_mitral_max_exp_m/s
Variação_resp_E_%
A_mitral_m/s
é_septal_cm/s
é_lateral_cm/s
Diametro_VCI_insp_mm
Diametro_VCI_exp_mm
Variação_Cava_%
Hepatica_fluxo_diastolico_reverso_expiracao
Hepatica_fluxo_diastolico_anterogrado_expiracao
Taxa_Fluxo diastolico_reverso _hepatica
IM
Iao
IT
IP
Veloc_IT
Pressao_AD
PSAP
